# Supplementary material for: A Multicenter Study into Burnout, Perceived Stress, Job Satisfaction, Coping Strategies, and General Health among Emergency Department Nursing Staff
Source: J Clin Med. 2020 Apr 2;9(4):1007. doi: 10.3390/jcm9041007 (PMC7230883; doi:10.3390/jcm9041007)
Supplement: Supplementary file 1 [file jcm-09-01007-s001.xls]

## Sheet: Data research 1
ID	Age	Gender	Physicalexercise	Tobaccouse	Maritalstatus	Maritalstatusrec	Employmentcontract	Employmentcontractrec	TimeofserviceED	Workexperience	MBI1	MBI2	MBI3	MBI4	MBI5	MBI6	MBI7	MBI8	MBI9	MBI10	MBI11	MBI12	MBI13	MBI14	MBI15	MBI16	MBI17	MBI18	MBI19	MBI20	MBI21	MBI22	EE	EERECODIFIED	D	DRECODIFIED	PA	PARECODIFIED	COPE1	COPE2	COPE3	COPE4	COPE5	COPE6	COPE7	COPE8	COPE9	COPE10	COPE11
1	40	1	1	0	0	0	0	0	15	18	3	1	1	6	1	1	6	1	6	2	0	3	3	3	0	1	6	6	5	1	1	3	15	0	6	1	39	1	2	3	2	1	0	3	1	1	2	3	0
2	43	1	0	1	0	0	0	0	10	15	6	5	6	2	4	3	3	6	3	3	3	2	3	4	1	2	2	3	5	2	2	2	37	2	13	2	22	0	1	1	2	2	0	2	2	2	1	1	1
3	52	1	0	0	1	1	0	0	20	23	1	0	0	6	0	1	6	1	5	1	6	5	1	1	0	1	6	6	5	1	1	1	7	0	8	1	40	2	1	0	2	3	1	2	0	2	1	1	1
4	39	1	1	0	1	1	0	0	40	40	2	1	1	1	0	2	6	1	5	3	1	5	1	1	1	1	2	1	6	2	1	5	12	0	10	2	27	0	1	1	1	0	0	1	2	1	1	1	1
5	49	1	1	1	0	0	0	0	7	21	2	0	1	6	0	0	6	0	6	5	2	2	0	3	0	0	6	6	6	3	6	3	9	0	10	2	44	2	0	2	2	1	1	1	1	1	1	2	0
6	53	1	1	1	3	0	1	1	18	23	1	0	3	4	1	0	2	2	3	4	4	3	1	2	0	0	4	4	4	0	4	1	9	0	10	2	28	0	1	1	2	0	0	0	0	0	1	0	0
7	55	0	1	1	0	0	0	0	28	30	2	2	1	5	3	4	5	4	5	3	3	5	2	5	2	3	3	5	6	2	3	4	25	1	15	2	37	1	2	2	1	1	0	2	3	3	2	1	1
8	57	1	1	1	1	1	0	0	17	31	2	1	2	6	1	1	6	1	6	1	2	5	4	6	0	0	6	4	2	2	3	0	19	1	0	0	38	1	1	2	1	1	1	2	1	1	1	2	0
9	47	1	1	0	0	0	0	0	16	20	1	1	1	5	1	1	3	2	3	3	3	3	1	5	1	1	5	5	5	1	1	6	14	0	14	2	30	0	2	2	1	1	1	1	1	1	2	2	2
10	61	1	1	1	0	0	2	1	32	34	3	0	5	6	0	3	6	0	6	1	0	6	0	0	0	6	6	6	6	1	0	0	18	1	0	1	42	2	1	3	2	1	1	3	3	1	1	2	1
11	50	1	1	1	0	0	2	1	16	25	3	2	2	6	0	0	6	1	6	1	1	6	0	0	0	0	6	6	6	1	6	0	9	0	0	2	48	2	1	2	3	0	0	2	1	1	1	2	1
12	48	0	0	0	1	1	1	1	19	24	3	0	5	1	5	5	5	5	5	6	6	6	5	3	3	1	1	0	0	3	1	5	30	2	25	2	19	0	1	3	3	0	0	1	3	1	3	3	1
13	46	0	0	0	0	0	2	1	8	20	4	4	3	4	4	4	4	4	3	4	4	2	4	4	4	4	3	4	2	3	2	4	34	2	20	2	24	0	0	1	1	1	0	1	2	2	1	1	1
14	42	0	0	0	1	1	0	0	13	20	1	0	1	6	0	0	6	1	6	1	1	6	1	5	0	1	6	6	6	0	5	2	10	0	0	0	47	2	1	1	3	1	0	2	2	2	2	2	0
15	52	1	0	1	1	1	0	0	8	30	3	1	1	6	0	0	6	0	6	0	0	6	0	0	0	0	6	6	6	0	0	0	5	0	0	0	42	2	1	2	2	1	0	1	1	1	2	2	0
16	45	1	0	0	0	0	0	0	15	19.5	3	0	2	2	2	2	4	2	1	1	4	5	0	0	0	2	5	1	1	0	0	5	11	0	12	2	19	0	1	2	2	0	0	2	1	3	2	2	0
17	38	1	0	0	0	0	0	0	20	17	0	0	0	6	0	0	6	0	6	0	0	6	0	0	0	0	6	6	6	0	5	1	0	0	0	1	47	2	1	3	1	1	0	3	1	2	1	3	0
18	61	1	1	1	0	0	0	0	35	38	3	0	3	3	1	3	3	4	3	3	1	2	6	0	2	3	5	3	3	3	1	6	25	1	13	2	23	0	1	1	3	2	0	1	3	1	1	0	3
19	43	1	0	0	0	0	0	0	12	20	2	1	1	6	1	1	6	4	3	3	3	5	0	0	0	0	6	4	2	3	5	3	12	0	10	2	37	1	2	1	2	1	1	2	3	2	1	3	0
20	58	1	1	0	1	1	0	0	27	29	3	3	3	5	1	3	3	3	1	1	1	1	1	3	1	1	4	3	1	1	3	2	21	1	6	1	21	0	1	1	1	1	1	1	2	1	1	1	1
21	47	0	1	0	1	1	0	0	12	12	5	2	4	5	2	4	3	4	2	3	4	3	4	4	1	1	2	2	2	4	1	4	32	2	14	2	20	0	1	2	2	1	1	1	2	2	2	2	1
22	29	1	1	1	0	0	1	1	10	23	1	1	1	6	0	1	6	1	6	6	2	6	0	0	0	0	6	6	2	0	0	1	5	0	9	1	38	1	2	1	3	2	2	2	1	1	1	2	0
23	27	0	0	0	1	1	1	1	6	6	2	4	1	5	4	2	5	2	2	5	1	5	3	1	2	2	3	2	3	1	6	1	18	1	13	2	31	0	1	2	2	1	0	2	1	1	1	2	0
24	33	1	0	0	1	1	1	1	9	9	1	2	1	5	4	5	6	3	6	5	1	5	3	6	2	2	6	4	3	1	1	0	24	1	12	2	36	1	1	1	2	1	0	2	1	3	2	1	0
25	36	0	1	0	0	0	1	1	14	16	4	3	2	4	0	3	5	6	5	3	2	5	5	6	0	2	4	2	4	3	3	0	34	2	5	0	32	0	1	2	3	1	0	2	1	3	1	2	0
26	37	1	0	1	1	1	1	1	8	12	3	3	3	6	5	5	6	5	5	6	5	5	2	6	4	4	6	5	5	3	1	1	34	2	21	2	39	1	2	2	3	1	1	1	1	2	3	3	2
27	62	1	1	1	1	1	1	1	21	38	3	1	2	1	1	3	3	3	4	6	4	3	0	3	0	3	3	3	3	3	3	3	21	2	0	2	22	2	2	3	3	2	1	3	3	3	3	3	1
28	48	1	0	1	0	0	0	0	12	20	5	0	0	6	0	0	6	3	6	0	0	5	0	0	0	0	6	6	3	1	4	0	9	0	0	0	42	2	1	2	1	0	0	1	0	0	2	2	0
29	35	0	0	0	3	0	1	1	14	15	0	0	1	6	0	0	6	1	6	1	0	6	0	4	0	0	6	6	6	0	5	3	6	0	0	0	47	2	1	3	3	0	0	3	2	1	2	2	0
30	48	1	0	0	1	1	0	0	10	26	4	2	3	6	3	4	4	6	4	4	4	1	5	5	1	3	4	2	1	0	1	3	32	2	15	2	23	0	1	2	2	2	0	2	1	2	1	2	0
31	37	1	0	0	0	0	0	0	5	12	1	3	2	6	0	0	6	1	5	4	4	6	3	2	1	0	6	6	6	0	5	2	12	0	11	2	46	2	1	3	1	1	0	2	2	1	1	0	1
32	42	0	0	0	1	1	2	1	8	13	4	4	3	3	3	3	4	4	3	4	4	2	3	3	3	4	3	4	2	3	4	4	31	2	18	2	25	0	0	1	1	1	0	1	1	1	2	1	1
33	47	1	1	0	0	0	0	0	16	20	1	1	1	4	2	1	3	2	3	2	3	1	1	5	1	1	5	4	4	2	1	6	15	0	14	2	25	0	2	2	2	1	2	1	1	1	2	2	1
34	41	1	1	0	1	1	0	0	40	30	2	1	1	2	1	0	6	1	6	2	1	6	1	3	1	1	2	1	5	1	2	5	11	0	10	2	30	0	1	1	1	0	1	0	2	1	1	0	1
35	28	1	1	0	1	1	2	1	1	6	0	0	2	5	4	3	3	1	6	5	4	5	0	3	0	2	6	6	6	0	1	0	11	0	13	2	38	1	3	2	2	1	1	0	1	3	3	1	1
36	44	0	1	0	0	0	1	1	3	18	3	2	1	6	2	2	6	1	6	1	1	5	0	5	1	2	5	6	5	1	6	1	17	0	6	1	45	2	1	2	2	2	1	1	2	2	2	2	1
37	46	1	0	0	0	0	1	1	9	16	6	0	1	6	0	5	6	0	6	1	0	6	0	1	0	1	6	6	6	0	2	0	14	0	0	1	44	2	2	2	1	2	0	2	3	2	3	3	0
38	53	0	1	1	0	0	1	1	5	16	1	1	1	6	2	1	6	2	6	2	1	6	1	0	0	5	6	6	5	1	5	5	13	0	10	2	46	2	1	1	1	1	0	1	1	0	1	1	1
39	23	1	1	0	1	1	2	1	1	1	0	0	0	6	0	0	6	0	5	1	2	6	0	0	0	0	5	4	6	0	5	1	0	0	0	0	43	2	2	3	3	0	0	1	0	1	0	3	0
40	33	1	1	1	1	1	1	1	9	9	1	0	0	6	0	0	6	0	6	0	0	6	0	0	0	0	6	6	6	0	5	0	1	0	0	0	47	2	2	3	3	0	0	1	0	1	0	3	0
41	62	1	0	0	2	0	0	0	27	39	3	3	3	6	0	3	1	6	3	1	1	1	2	5	0	0	6	5	5	2	2	1	27	1	0	0	29	0	1	2	3	1	0	1	1	1	1	2	0
42	50	1	0	1	0	0	1	1	40	40	6	3	6	6	0	6	6	3	0	1	6	6	0	6	0	6	3	6	6	3	0	0	39	2	7	1	33	0	0	1	1	0	0	1	1	0	1	2	0
43	52	0	0	1	1	1	2	1	14	24	3	1	2	6	3	2	5	4	5	4	2	4	2	3	0	2	4	4	5	1	0	2	20	1	11	2	33	0	1	2	2	1	1	2	1	1	2	2	0
44	45	1	0	0	1	1	2	1	16	20	4	0	5	6	0	4	0	6	6	0	0	4	0	6	6	0	6	6	4	0	6	2	25	1	8	1	38	1	1	3	3	0	1	3	3	2	3	2	1
45	40	1	1	0	1	1	1	1	9	13	2	1	1	6	1	5	4	1	6	3	1	6	1	3	1	3	6	6	6	1	4	1	18	1	7	1	44	2	1	1	2	2	1	2	2	1	2	2	0
46	47	1	1	0	0	0	2	1	16	24	3	2	2	6	0	1	6	1	6	1	1	6	0	1	0	0	6	6	5	1	6	1	11	0	0	0	47	2	1	2	3	0	0	1	1	1	1	2	2
47	59	1	1	0	1	1	0	0	14	23	3	2	3	5	1	3	2	3	1	1	1	1	2	3	1	1	4	3	2	1	3	1	21	1	5	0	21	0	1	1	1	1	1	1	2	1	1	1	1
48	41	0	0	0	0	0	0	0	13	19	1	1	1	6	0	1	6	1	6	2	2	6	1	5	0	1	5	6	5	0	6	2	12	0	6	1	46	2	1	1	3	1	0	2	1	2	1	2	0
49	61	1	0	1	0	0	0	0	25	32	2	0	1	6	1	0	5	0	6	4	2	1	0	3	0	0	5	5	6	3	5	3	9	0	10	2	39	1	0	2	2	2	1	1	0	1	1	2	0
50	46	1	1	0	0	0	0	0	4	18	1	0	1	6	0	1	1	1	6	3	3	6	0	3	0	1	6	6	6	1	5	1	9	0	7	1	42	2	1	3	2	1	1	1	1	1	2	2	0
51	62	1	1	1	0	0	2	1	12	17	1	0	1	6	0	1	1	1	6	3	3	6	0	3	0	0	6	6	6	1	5	1	8	0	7	1	42	2	1	3	3	2	1	1	2	1	2	3	0
52	54	1	0	0	0	0	0	0	6	27	1	0	1	6	0	1	1	1	6	3	3	6	0	3	0	1	6	6	6	1	5	1	9	0	7	1	42	2	1	3	3	1	1	1	2	1	2	3	0
53	46	1	1	1	1	1	0	0	3	24	3	1	2	6	0	2	6	2	5	1	5	6	2	2	2	2	6	5	6	3	6	2	19	1	10	2	46	2	1	2	2	2	2	2	0	0	0	1	3
54	46	1	1	0	1	1	0	0	1.5	21	0	0	0	6	0	1	6	1	6	1	1	6	1	1	0	1	6	6	6	1	6	1	6	0	0	0	48	2	1	1	1	2	2	2	0	1	1	3	2
55	44	1	0	1	1	1	1	1	19	20	0	0	0	6	1	0	5	0	6	1	6	5	1	1	0	1	6	6	6	0	1	5	3	0	13	2	41	2	2	2	3	1	1	1	1	2	3	3	2
56	49	1	0	1	2	0	0	0	12	24	0	0	0	6	1	0	5	1	6	1	1	6	1	0	0	0	6	6	6	0	1	5	2	0	8	1	42	2	2	3	3	2	1	3	3	3	3	3	1
57	34	1	0	0	0	0	2	1	3	10	1	0	2	5	0	2	5	2	6	2	1	5	2	2	3	3	5	4	5	2	5	3	16	0	9	1	40	2	1	2	2	2	0	2	1	2	1	2	0
58	42	1	1	1	1	1	0	0	6	18	1	0	1	5	0	1	5	1	6	0	0	5	1	0	0	1	5	5	6	1	4	1	7	0	0	1	41	2	1	3	1	1	0	2	2	1	1	0	1
59	46	1	1	0	1	1	0	0	5	24	2	0	2	6	0	2	6	1	6	3	0	6	0	2	0	5	6	6	6	0	5	1	14	0	0	0	47	2	0	1	1	1	0	1	1	1	2	1	1
60	59	1	0	1	1	1	0	0	36	38	1	0	1	6	0	0	6	1	6	1	1	6	0	1	0	0	0	0	0	1	1	1	5	0	0	0	25	0	1	1	1	0	1	0	2	1	1	0	1
61	61	0	1	1	1	1	0	0	29	33	6	3	0	6	0	5	6	6	6	6	5	6	5	0	0	1	6	6	5	5	2	0	31	2	11	2	43	2	3	2	2	1	1	0	1	3	3	1	1
62	54	1	0	1	1	1	1	1	3	30	0	0	0	6	5	0	6	0	6	1	1	4	0	1	0	0	6	6	6	1	1	0	2	0	7	1	41	2	1	2	2	2	1	1	2	2	2	2	1
63	41	1	1	0	1	1	0	0	9	15	1	0	1	6	0	0	1	1	6	1	1	6	0	0	0	1	6	6	6	0	2	0	4	0	0	2	39	1	1	3	3	3	0	3	0	3	1	3	0
64	49	1	0	1	1	1	0	0	19	27	6	3	1	6	0	3	6	5	6	5	5	6	3	0	0	1	6	6	6	1	3	0	23	1	10	2	45	2	1	2	3	0	0	3	3	1	1	2	1
65	46	1	1	1	1	1	0	0	9	24	0	0	1	6	0	1	6	1	6	0	6	6	1	1	1	1	6	6	6	1	6	1	7	0	8	1	48	2	1	1	3	1	0	2	0	1	2	2	0
66	51	1	1	0	3	0	0	0	4	28	1	0	3	6	0	5	5	6	6	2	5	6	5	6	0	6	6	6	1	3	5	0	35	2	7	1	41	2	2	2	1	2	0	2	3	2	3	3	0
67	35	1	0	0	1	1	0	0	2	13	4	3	2	6	0	3	6	2	6	6	6	6	0	2	0	1	6	6	6	1	1	2	18	1	14	2	43	2	1	1	1	1	0	1	1	0	1	1	1
68	45	0	1	0	2	0	2	1	8	20	1	1	1	6	0	0	6	2	5	6	6	3	2	2	0	1	5	5	5	1	5	1	11	0	13	2	40	2	2	3	3	0	0	1	0	1	0	3	0
69	52	1	1	1	1	1	0	0	14	14	1	0	1	2	0	1	4	3	3	6	6	6	2	0	0	2	5	5	3	1	1	0	11	0	12	2	29	0	3	0	1	1	1	1	0	0	2	2	1
70	47	1	1	1	1	1	0	0	21	23	1	0	1	6	1	1	6	2	6	5	2	3	2	0	2	1	6	3	3	1	3	6	9	0	16	2	36	1	2	0	1	1	2	2	0	0	0	2	2
71	49	1	1	1	2	0	0	0	7	21	2	1	2	5	2	3	3	1	3	1	1	3	2	1	0	3	3	3	3	2	3	1	17	0	5	0	26	0	1	2	2	2	2	2	0	0	0	1	3
72	48	0	1	1	2	0	0	0	18	23	3	1	5	3	3	5	3	5	3	3	3	0	1	6	3	4	3	2	3	5	0	5	35	2	17	2	17	0	1	1	1	2	2	2	0	1	1	3	2
73	52	1	0	1	1	1	0	0	12	24	1	2	2	3	5	5	4	1	5	3	2	1	0	2	6	5	5	5	5	1	0	3	19	1	19	2	28	0	3	1	2	2	2	2	0	0	1	3	2
74	46	0	0	0	1	1	1	1	6	15	1	0	1	6	3	0	6	5	6	5	3	6	0	2	3	1	5	5	5	1	3	1	11	0	15	2	42	2	1	2	3	1	0	2	1	3	1	2	0
75	54	1	1	1	2	0	0	0	25	26	0	0	1	6	0	1	6	1	6	1	0	6	0	1	0	1	6	6	6	0	6	1	5	0	0	2	48	2	2	2	3	1	1	1	1	2	3	3	2
76	53	1	0	1	1	1	0	0	15	30	3	0	0	6	0	1	6	0	6	0	0	6	0	1	0	0	6	6	6	0	3	2	5	0	0	2	45	2	2	3	3	2	1	3	3	3	3	3	1
77	63	1	1	0	0	0	0	0	28	36	1	0	1	5	2	1	5	1	5	1	3	5	2	1	2	2	6	6	6	1	6	2	10	0	10	2	44	2	1	2	1	0	0	1	0	0	2	2	0
78	50	1	0	0	2	0	0	0	9	27	1	1	1	5	3	3	5	3	6	6	6	3	0	6	1	1	5	5	2	1	3	5	17	0	21	2	34	1	1	3	3	0	0	3	2	1	2	2	0
79	45	1	1	1	1	1	2	1	3	14	1	1	1	6	0	1	6	1	6	3	1	6	0	2	1	1	6	6	6	1	1	0	9	0	5	0	43	2	1	2	2	2	0	2	1	2	1	2	0
80	45	1	1	0	2	0	0	0	4	18	6	0	6	6	0	6	6	6	6	6	6	0	0	6	0	6	6	6	4	6	6	2	42	2	14	2	40	2	1	3	1	1	0	2	2	1	1	0	1
81	36	0	1	0	1	1	0	0	2	13	3	5	5	6	1	5	6	5	6	6	6	2	3	6	3	4	5	6	4	4	1	1	40	2	17	2	36	1	0	1	1	1	0	1	1	1	2	1	1
82	42	0	0	0	1	1	0	0	12	15	0	0	0	0	0	0	6	0	6	6	0	6	0	0	0	0	6	6	6	0	6	0	0	0	6	1	42	2	2	2	2	1	2	1	1	1	2	2	1
83	41	1	0	0	1	1	0	0	12	16	1	2	2	3	5	5	4	1	5	3	2	1	0	2	6	5	5	5	5	1	0	3	19	1	19	2	28	0	1	1	1	0	1	0	2	1	1	0	1
84	54	0	1	0	1	1	0	0	1.5	32	0	0	1	0	0	0	6	0	6	0	0	6	0	0	0	0	6	6	6	0	3	0	1	0	0	0	39	1	1	2	2	2	1	1	2	2	2	2	1
85	40	0	0	1	0	0	0	0	9	16	3	1	3	4	1	3	3	3	6	3	5	4	4	3	3	3	5	3	4	4	5	3	27	1	15	2	34	1	1	3	3	3	0	3	0	3	1	3	0
86	45	0	1	0	1	1	1	1	10	19	4	1	1	6	0	4	6	4	6	6	6	5	2	2	0	2	5	5	5	3	1	2	23	1	14	2	39	1	1	2	3	0	0	3	3	1	1	2	1
87	50	0	0	1	1	1	0	0	13	22	3	2	0	4	0	0	3	3	6	5	1	5	0	0	1	3	5	5	6	2	5	2	13	0	9	1	39	1	1	1	3	1	0	2	0	1	2	2	0
88	45	1	0	0	1	1	0	0	16	23	6	4	4	6	0	6	6	5	6	1	0	5	0	0	0	5	6	6	6	4	4	5	34	2	6	1	45	2	2	2	1	2	0	2	3	2	3	3	0
89	45	0	1	1	1	1	1	1	23	23	5	0	0	6	0	0	6	0	6	6	0	6	0	0	0	0	6	6	6	0	6	0	5	0	6	1	48	2	1	1	1	1	0	1	1	0	1	1	1
90	42	1	1	1	1	1	1	1	8	22	2	1	2	4	1	3	3	1	6	3	2	5	1	1	1	2	5	6	6	0	0	2	13	0	9	1	35	1	2	3	3	0	0	1	0	1	0	3	0
91	44	0	0	1	1	1	0	0	22	22	3	1	0	5	0	0	6	2	4	0	0	6	0	0	0	0	6	4	6	0	2	0	6	0	0	0	39	1	1	1	1	2	0	1	3	0	2	3	0
92	56	1	1	1	1	1	0	0	31	36	1	0	1	5	1	1	2	3	3	5	6	6	1	2	0	4	5	6	6	1	2	5	14	0	17	2	35	1	0	0	0	0	0	0	0	0	1	2	0
93	41	1	1	0	1	1	0	0	11.4	20	1	0	1	6	0	0	1	1	6	1	1	6	0	0	0	1	6	6	6	0	2	0	4	0	0	2	39	1	3	1	3	0	0	0	1	0	0	0	1
94	44	1	0	1	0	0	0	0	13	23	5	1	3	6	5	3	4	3	5	5	5	6	5	3	4	4	5	6	6	6	5	4	33	2	23	2	43	2	2	3	3	0	1	0	2	0	0	2	3
95	52	1	0	1	1	1	0	0	14	25	5	0	2	6	0	0	6	0	6	0	6	5	1	6	0	0	0	0	6	6	6	0	20	1	6	1	35	1	0	1	1	1	1	0	1	0	0	1	2
96	44	0	0	1	0	0	2	1	7	17	2	1	2	6	1	2	6	2	6	2	5	6	2	2	2	2	6	6	6	2	6	2	17	0	12	2	48	2	1	0	3	0	0	0	2	0	0	0	2
97	46	1	0	1	2	0	2	1	12	17	0	0	1	6	0	1	6	0	6	0	0	6	0	1	0	0	6	6	6	0	6	0	3	0	0	0	48	2	1	0	3	0	0	0	2	1	0	1	2
98	40	0	1	1	1	1	0	0	4.7	19.6	2	1	2	6	1	2	5	2	5	0	4	6	2	2	1	1	5	5	6	1	5	1	15	0	7	1	43	2	0	1	2	0	1	2	1	0	0	0	1
99	48	1	0	0	1	1	0	0	11	25	1	0	2	6	3	2	6	2	6	2	3	6	1	2	2	2	6	6	6	0	6	2	12	0	12	2	48	2	1	1	2	2	1	1	1	0	1	0	1
100	59	1	0	0	3	0	0	0	2	37	0	0	1	1	0	1	6	6	5	0	0	6	0	0	0	6	6	6	5	0	0	0	14	0	0	0	35	1	1	1	1	1	1	1	1	0	1	1	1
101	50	1	1	1	2	0	0	0	4.6	4.6	3	0	2	6	0	3	6	6	5	0	0	1	0	6	0	3	6	6	6	0	1	0	23	1	0	0	37	1	2	1	2	0	1	0	0	0	0	2	3
102	54	1	0	0	3	0	0	0	8.2	30	3	2	2	6	0	1	6	2	6	0	0	6	0	0	0	0	6	6	6	0	6	0	10	0	0	0	48	2	1	1	2	0	1	1	2	0	0	0	1
103	54	1	0	1	1	1	0	0	34	34	3	1	3	5	0	3	5	3	6	1	3	5	3	3	4	4	6	4	5	4	6	4	27	1	12	2	42	2	0	2	1	0	0	3	3	3	0	1	0
104	45	1	1	1	1	1	0	0	2	22	2	2	3	4	1	3	5	3	5	1	4	4	2	3	3	3	5	4	4	2	5	3	23	1	12	2	36	1	3	3	3	1	2	1	0	0	2	3	3
105	34	1	1	1	0	0	1	1	3.5	10	2	1	1	5	3	1	5	1	6	0	4	5	2	1	1	1	6	6	6	2	6	1	12	0	9	1	45	2	0	0	1	1	0	1	3	1	0	0	3
106	47	1	0	0	1	1	0	0	2.6	18	2	0	2	6	0	2	6	2	6	2	1	6	2	2	2	2	6	6	5	1	6	2	15	0	7	1	47	2	0	2	0	0	2	0	1	1	2	3	3
107	56	1	0	0	1	1	0	0	30	32	3	0	3	5	0	3	6	3	5	3	2	5	3	3	3	3	4	5	5	2	4	3	23	1	11	2	39	1	1	1	1	3	0	2	3	3	1	0	1
108	53	0	0	0	1	1	0	0	33	34	2	0	2	5	0	2	6	2	5	2	2	5	3	2	1	1	6	6	6	2	6	1	16	0	6	1	45	2	2	0	0	1	0	0	3	3	0	1	3
109	41	0	1	1	0	0	2	1	9	16.6	1	0	3	6	0	3	5	3	6	0	4	6	0	3	3	3	5	5	6	2	5	3	18	1	10	2	44	2	3	1	2	2	0	0	2	1	3	3	2
110	60	0	1	0	1	1	0	0	30	37	4	4	6	5	3	6	3	6	1	4	1	5	4	6	6	6	2	5	6	3	2	6	45	2	20	2	29	0	0	3	0	0	1	1	3	2	2	3	1
111	57	0	1	0	2	0	0	0	26	32	0	0	0	6	0	0	6	0	6	0	1	6	2	5	0	0	6	6	6	0	1	0	7	0	0	1	43	2	3	2	1	0	1	1	1	3	1	0	2
112	42	1	1	1	2	0	0	0	8	18	5	0	0	3	1	1	5	1	6	1	1	5	2	1	0	2	5	5	6	1	3	1	13	0	0	0	38	1	3	3	3	2	0	2	3	0	0	0	0
113	51	0	0	0	1	1	0	0	3.11	6	0	0	0	4	0	0	5	0	6	0	5	4	1	0	1	1	6	5	6	1	6	1	3	0	7	1	42	2	2	2	0	2	0	2	1	2	2	0	1
114	55	1	0	0	1	1	1	1	10	17	2	1	3	5	2	3	5	3	5	1	3	5	2	3	3	3	4	5	6	2	4	3	22	1	12	2	39	1	2	1	1	0	1	2	1	0	0	3	3
115	61	1	1	0	1	1	0	0	37	37	6	0	6	6	0	6	6	6	6	6	6	1	0	6	0	6	6	6	4	6	6	1	42	2	13	2	41	2	3	1	2	0	2	3	1	2	0	2	1
116	61	0	0	1	1	1	0	0	10.4	16.1	2	0	3	5	1	2	1	3	6	6	1	2	0	6	0	2	6	2	5	1	1	0	19	1	8	1	28	0	0	2	1	0	0	0	0	1	0	3	0
117	51	1	1	0	0	0	0	0	20	27	3	0	3	2	0	3	6	3	4	0	3	2	3	3	4	4	5	1	2	2	5	4	24	1	11	2	27	0	3	2	0	3	2	0	2	3	0	2	0
118	50	1	0	0	1	1	1	1	7.1	10.1	3	1	5	3	3	5	4	5	4	2	2	3	3	5	6	6	5	2	2	2	5	6	35	2	19	2	28	0	2	0	1	1	0	1	1	1	1	1	2
119	56	0	0	0	1	1	0	0	7.5	7.5	3	0	0	6	0	0	6	1	6	5	0	6	0	1	0	0	6	6	6	1	6	0	6	0	5	0	48	2	2	0	3	3	0	0	2	2	3	1	2
120	61	1	0	1	1	1	0	0	30	34	3	2	5	6	0	5	4	5	6	2	6	6	3	5	4	4	6	6	6	3	6	4	35	2	16	2	46	2	1	3	1	1	1	0	0	2	2	1	0
121	50	1	1	1	1	1	0	0	8	23	0	1	0	6	0	0	6	0	6	0	0	6	0	1	0	0	6	6	6	0	6	0	2	0	0	0	48	2	0	3	0	2	0	1	0	0	1	3	3
122	43	1	1	1	1	1	0	0	4	20	4	0	2	1	0	2	3	2	6	4	0	1	5	2	2	2	5	2	3	4	5	2	23	1	8	1	26	0	3	0	3	1	2	1	1	1	0	0	2
123	32	1	1	1	1	1	2	1	4	10	3	1	2	6	0	2	3	2	6	3	1	6	3	2	2	2	6	6	5	3	6	2	20	1	8	1	44	2	3	0	0	0	1	3	2	1	3	3	1
124	49	1	0	0	2	0	0	0	19	38	3	2	5	6	0	5	6	6	6	1	6	6	0	0	0	1	6	6	6	1	6	0	23	1	7	1	48	2	2	0	3	3	0	1	0	0	0	3	1
125	65	1	0	1	0	0	0	0	39	41	1	2	1	5	5	1	6	1	5	5	2	5	1	1	0	0	4	5	6	2	4	0	10	0	12	2	40	2	0	1	0	0	0	2	1	1	2	2	0
126	34	1	0	1	0	0	1	1	3.5	10	2	0	2	6	0	2	6	2	6	1	2	6	2	2	3	3	5	5	5	2	5	3	17	0	9	1	44	2	3	3	1	1	3	1	2	2	1	2	3
127	43	1	1	1	1	1	2	1	6	20	1	2	1	5	0	1	6	1	4	1	3	5	1	1	1	1	5	6	6	1	5	1	10	0	6	1	42	2	2	1	3	0	0	1	1	3	3	0	3
128	46	1	1	1	1	1	0	0	24.1	24.9	2	0	4	6	1	2	6	4	6	4	1	4	0	6	1	2	5	5	6	2	3	1	22	1	8	1	41	2	0	0	3	3	3	1	1	0	2	3	3
129	56	1	0	1	1	1	0	0	8	21	3	1	1	6	0	1	6	1	6	2	3	6	2	1	1	1	5	5	6	2	5	1	13	0	7	1	45	2	1	0	0	3	3	1	0	0	1	1	3
130	40	1	0	1	1	1	2	1	5	10	4	1	2	6	0	2	6	2	6	3	1	6	4	2	3	3	6	4	3	4	6	3	24	1	10	2	43	2	0	3	3	3	3	0	2	1	0	1	0
131	57	1	1	1	1	1	0	0	25	29	0	0	3	6	0	3	6	3	6	0	0	6	1	3	3	3	5	6	5	0	5	3	16	0	6	1	45	2	2	1	2	2	1	1	2	2	3	0	0
132	45	0	1	1	1	1	0	0	4	23	1	0	1	6	0	1	0	5	6	0	6	6	0	1	0	1	6	6	6	1	6	1	11	0	7	1	42	2	0	1	3	0	2	0	3	2	2	2	0
133	42	1	0	1	2	0	1	1	5.8	20.8	1	2	1	3	2	3	3	4	4	3	3	3	3	4	4	1	3	3	4	3	5	1	22	1	13	2	28	0	0	3	1	3	2	3	1	0	3	2	0
134	40	1	0	1	1	1	2	1	2.3	8.5	5	1	4	2	3	4	2	4	5	6	2	2	6	4	5	5	5	1	3	5	5	5	38	2	21	2	25	0	1	1	1	1	2	1	1	2	1	0	0
135	44	1	0	0	1	1	0	0	1.6	18	3	1	3	6	0	3	6	3	5	1	6	5	1	3	0	2	6	6	6	0	3	1	19	1	8	1	43	2	0	2	2	2	3	2	0	1	0	0	3
136	61	1	1	0	1	1	0	0	23	41	3	0	2	6	0	0	6	3	3	1	0	6	1	1	0	0	6	6	6	1	5	4	11	0	5	0	44	2	1	2	0	0	2	1	0	2	3	2	1
137	48	0	1	1	1	1	0	0	1.5	26	3	3	3	6	0	0	6	0	6	1	1	6	0	6	0	0	6	6	6	0	6	0	15	0	0	2	48	2	2	1	3	3	2	0	0	0	0	0	2
138	46	1	0	0	1	1	1	1	3	20	4	0	3	6	0	3	4	3	5	3	3	6	5	3	2	2	6	6	6	4	6	2	27	1	10	2	45	2	1	3	2	3	3	3	0	3	2	2	1
139	35	1	1	0	0	0	2	1	2	13	0	0	0	6	5	0	6	0	6	0	6	6	0	0	1	1	5	4	5	0	5	1	1	0	13	2	43	2	0	1	1	1	2	1	0	3	2	2	3
140	49	1	0	0	1	1	0	0	23	23	1	1	2	6	3	1	3	1	1	1	1	3	1	3	1	1	3	3	2	1	2	0	12	0	6	1	23	0	2	0	1	0	3	2	0	2	2	1	0
141	48	0	0	1	1	1	0	0	24	26	5	1	3	6	5	1	4	6	1	5	6	4	6	1	0	0	6	4	4	4	0	2	27	1	18	2	29	0	0	2	3	2	0	3	2	1	3	0	1
142	49	0	0	0	1	1	0	0	6	25	3	1	0	5	0	5	3	3	0	6	6	0	6	1	0	1	5	5	2	5	1	4	25	1	16	2	21	0	2	1	2	2	2	2	0	0	1	1	3
143	41	1	0	0	2	0	1	1	5	20	1	1	0	6	0	0	6	1	6	0	0	6	0	1	0	0	6	6	2	0	6	0	4	0	0	0	44	2	3	1	2	0	3	0	0	1	1	3	3
144	50	1	0	0	1	1	1	1	15	20	2	1	1	5	3	1	5	1	5	0	3	5	2	1	1	1	6	5	6	2	6	1	12	0	8	1	43	2	3	3	1	0	0	1	1	3	2	3	3
145	42	1	1	0	1	1	1	1	7	20	2	1	3	6	1	1	6	3	6	2	3	5	3	4	1	2	6	3	2	2	1	2	21	1	9	1	35	1	1	3	2	3	3	3	3	2	0	3	2
146	56	1	1	0	1	1	0	0	10	33	1	1	1	6	1	1	5	1	5	1	2	6	1	1	1	1	5	5	5	1	5	1	9	0	6	1	42	2	3	3	3	3	3	2	0	0	1	0	1
147	54	1	0	0	2	0	0	0	30	32	0	0	0	4	0	0	5	0	5	0	0	6	0	0	0	0	5	4	6	1	5	1	1	0	0	1	40	2	3	0	3	2	3	3	3	1	2	2	1
148	41	1	1	1	1	1	2	1	2	13	0	0	0	6	0	0	6	0	6	0	5	6	1	0	0	0	6	6	4	1	6	0	2	0	5	0	46	2	0	2	2	0	1	1	0	0	2	0	3
149	60	1	0	1	1	1	0	0	30	37	4	2	3	4	0	3	4	3	4	4	2	4	3	3	4	4	4	5	5	5	4	4	30	2	14	2	34	1	3	3	1	3	2	2	0	2	2	1	2
150	63	1	0	1	2	0	0	0	9	40	2	0	1	6	2	1	2	1	6	5	6	4	1	1	0	1	6	6	6	1	1	1	9	0	14	2	37	1	1	1	0	1	0	3	3	3	2	1	0
151	46	1	0	1	0	0	1	1	3	24	5	0	5	2	0	5	3	5	3	3	2	2	5	5	5	5	3	3	4	5	3	5	40	2	15	2	23	0	1	1	0	2	2	3	1	0	0	3	2
152	39	1	1	1	1	1	2	1	2	16	0	0	0	1	2	0	6	0	1	1	0	1	0	1	0	0	0	6	6	0	0	0	1	0	0	0	21	0	2	1	0	3	0	1	0	2	3	3	1
153	51	0	0	1	1	1	0	0	8	23	4	1	3	3	0	3	6	3	4	1	4	3	4	3	2	2	5	4	5	4	5	2	27	1	9	1	35	1	2	2	3	2	0	2	0	0	2	1	2
154	55	1	0	1	1	1	0	0	28	30	3	0	1	6	0	0	1	1	6	1	1	1	1	1	1	1	1	1	1	0	0	0	8	0	0	0	17	0	1	0	2	0	1	3	0	3	2	1	2
155	57	1	1	0	2	0	0	0	16	32	2	0	0	6	0	0	6	0	6	0	0	6	0	3	0	1	6	6	6	0	6	0	6	0	0	0	48	2	2	2	1	1	3	2	0	3	3	0	3
156	58	1	1	0	1	1	0	0	10	35	1	0	1	6	0	1	6	1	6	0	0	6	0	1	0	1	6	5	6	0	1	0	6	0	0	0	42	2	0	3	3	3	1	0	3	1	3	3	0
157	46	0	0	0	2	0	0	0	3.5	24	3	2	3	4	0	1	5	5	6	1	1	5	1	5	0	4	5	5	5	4	1	1	28	2	0	0	36	1	1	2	1	2	2	3	0	1	1	1	1
158	48	1	1	0	1	1	0	0	6	24	0	0	1	6	0	1	6	1	6	1	5	6	0	1	0	0	6	5	6	0	6	0	4	0	6	1	47	2	0	1	1	0	2	2	0	2	2	0	3
159	56	0	0	0	2	0	0	0	10	32	3	2	3	4	2	3	2	3	2	4	4	1	3	2	2	2	2	1	1	2	2	3	23	1	15	2	15	0	1	3	2	3	1	0	1	1	1	3	1
160	45	0	0	0	1	1	0	0	5	20	5	5	6	6	5	6	5	6	2	5	5	6	5	6	5	5	1	5	4	5	1	5	49	2	25	2	30	0	0	0	2	0	2	2	1	1	0	0	0
161	53	1	0	1	2	0	0	0	7	28	3	2	2	6	0	2	6	6	4	3	4	3	3	5	0	0	6	6	6	4	6	2	27	1	9	1	43	2	0	0	2	3	2	0	2	3	1	3	0
162	56	1	1	0	3	0	0	0	4	32	3	1	3	5	0	0	0	3	5	1	0	5	0	4	0	2	6	5	3	4	3	1	20	1	0	2	32	0	2	2	1	0	0	1	0	0	3	2	3
163	47	1	0	1	2	0	0	0	8	23	1	0	0	6	0	1	6	0	6	1	0	6	0	3	0	0	2	6	6	0	2	0	5	0	0	1	40	2	3	3	0	3	1	3	2	1	1	3	3
164	63	0	0	1	3	0	0	0	18	41	5	5	4	6	5	4	5	6	5	5	5	5	6	6	0	5	6	6	4	5	5	5	46	2	20	2	42	2	3	2	1	0	0	0	3	0	3	0	3
165	48	1	0	1	1	1	0	0	7	23	1	0	2	6	0	2	6	2	6	1	5	6	2	2	1	1	5	5	6	1	5	1	13	0	8	1	45	2	3	2	2	2	0	0	2	1	2	1	1
166	40	0	0	1	1	1	1	1	2.3	18	3	0	4	5	0	4	6	4	6	5	2	5	3	4	5	5	6	5	6	4	6	5	31	2	17	2	45	2	0	1	0	0	0	1	3	3	2	0	1
167	46	0	1	1	1	1	1	1	7	23	0	0	1	6	0	1	6	1	6	0	5	6	1	1	1	1	5	5	5	0	5	1	6	0	7	1	44	2	0	3	2	0	1	1	1	3	0	2	3
168	52	0	1	1	1	1	0	0	5	30	1	2	2	6	3	3	5	2	3	3	5	5	2	3	1	3	5	5	2	1	2	1	19	1	13	2	33	0	2	0	3	2	1	1	2	2	0	0	3
169	54	1	1	1	1	1	0	0	10	32	1	1	0	6	0	0	6	0	5	0	2	6	2	0	1	1	6	6	6	2	6	1	7	0	0	0	47	2	2	2	2	0	1	3	2	3	1	2	2
170	50	1	0	0	1	1	0	0	4.2	28	6	0	5	4	0	5	2	5	5	6	3	4	6	5	4	4	6	5	5	6	6	4	42	2	17	2	37	1	3	2	0	3	3	0	3	1	2	0	3
171	45	1	1	1	1	1	0	0	2.7	23	3	5	4	3	1	4	3	4	6	6	1	3	4	4	4	4	5	4	3	3	5	4	35	2	16	2	32	0	1	3	3	0	3	0	1	3	3	1	1
[truncated: 93 more columns]

## Sheet: Variables
ID	Identification
Age	Years
Gender	1: female; 0: male
Daily Physical excercise	1: yes; 0: no
Daily tobacco uses	1: yes; 0: no
Marital status	0: Married; 1: Single; 2: Separated/divorced; 3: Widowed
Marital status recodified	0: Married; 1: not married
Type of employment contract	0: permanent; 1: indefinite; 2: part time
Type of employment contract recodified	0: permanent; 1: non-permanent
Time of service at the Emergency Department	Years
Work experience	Years
MB1	0: never; 1: a few times a year or less; 2: once a month or less; 3: a few times a month; 4: once a week; 5: a few times a week; 6: every time.
MB2	0: never; 1: a few times a year or less; 2: once a month or less; 3: a few times a month; 4: once a week; 5: a few times a week; 6: every time.
MB3	0: never; 1: a few times a year or less; 2: once a month or less; 3: a few times a month; 4: once a week; 5: a few times a week; 6: every time.
MB4	0: never; 1: a few times a year or less; 2: once a month or less; 3: a few times a month; 4: once a week; 5: a few times a week; 6: every time.
MB5	0: never; 1: a few times a year or less; 2: once a month or less; 3: a few times a month; 4: once a week; 5: a few times a week; 6: every time.
MB6	0: never; 1: a few times a year or less; 2: once a month or less; 3: a few times a month; 4: once a week; 5: a few times a week; 6: every time.
MB7	0: never; 1: a few times a year or less; 2: once a month or less; 3: a few times a month; 4: once a week; 5: a few times a week; 6: every time.
MB8	0: never; 1: a few times a year or less; 2: once a month or less; 3: a few times a month; 4: once a week; 5: a few times a week; 6: every time.
MB9	0: never; 1: a few times a year or less; 2: once a month or less; 3: a few times a month; 4: once a week; 5: a few times a week; 6: every time.
MB10	0: never; 1: a few times a year or less; 2: once a month or less; 3: a few times a month; 4: once a week; 5: a few times a week; 6: every time.
MB11	0: never; 1: a few times a year or less; 2: once a month or less; 3: a few times a month; 4: once a week; 5: a few times a week; 6: every time.
MB12	0: never; 1: a few times a year or less; 2: once a month or less; 3: a few times a month; 4: once a week; 5: a few times a week; 6: every time.
MB13	0: never; 1: a few times a year or less; 2: once a month or less; 3: a few times a month; 4: once a week; 5: a few times a week; 6: every time.
MB14	0: never; 1: a few times a year or less; 2: once a month or less; 3: a few times a month; 4: once a week; 5: a few times a week; 6: every time.
MB15	0: never; 1: a few times a year or less; 2: once a month or less; 3: a few times a month; 4: once a week; 5: a few times a week; 6: every time.
MB16	0: never; 1: a few times a year or less; 2: once a month or less; 3: a few times a month; 4: once a week; 5: a few times a week; 6: every time.
MB17	0: never; 1: a few times a year or less; 2: once a month or less; 3: a few times a month; 4: once a week; 5: a few times a week; 6: every time.
MB18	0: never; 1: a few times a year or less; 2: once a month or less; 3: a few times a month; 4: once a week; 5: a few times a week; 6: every time.
MB19	0: never; 1: a few times a year or less; 2: once a month or less; 3: a few times a month; 4: once a week; 5: a few times a week; 6: every time.
MB20	0: never; 1: a few times a year or less; 2: once a month or less; 3: a few times a month; 4: once a week; 5: a few times a week; 6: every time.
MB21	0: never; 1: a few times a year or less; 2: once a month or less; 3: a few times a month; 4: once a week; 5: a few times a week; 6: every time.
MB22	0: never; 1: a few times a year or less; 2: once a month or less; 3: a few times a month; 4: once a week; 5: a few times a week; 6: every time.
EE (emotional exhaustion)	points
EERECODIFIED	0: low; 1: moderate; 2: high
D (depersonalisation)	points
DRECODIFIED	0: low; 1: moderate; 2: high
PA (personal accomplishment)	points
PARECODIFIED	0: low; 1: moderate; 2: high
COPE1	0: I absolutely never do this; 1: I do this a little; 2: I do this occasionally; 3: I do this often
COPE2	0: I absolutely never do this; 1: I do this a little; 2: I do this occasionally; 3: I do this often
COPE3	0: I absolutely never do this; 1: I do this a little; 2: I do this occasionally; 3: I do this often
COPE4	0: I absolutely never do this; 1: I do this a little; 2: I do this occasionally; 3: I do this often
COPE5	0: I absolutely never do this; 1: I do this a little; 2: I do this occasionally; 3: I do this often
COPE6	0: I absolutely never do this; 1: I do this a little; 2: I do this occasionally; 3: I do this often
COPE7	0: I absolutely never do this; 1: I do this a little; 2: I do this occasionally; 3: I do this often
COPE8	0: I absolutely never do this; 1: I do this a little; 2: I do this occasionally; 3: I do this often
COPE9	0: I absolutely never do this; 1: I do this a little; 2: I do this occasionally; 3: I do this often
COPE10	0: I absolutely never do this; 1: I do this a little; 2: I do this occasionally; 3: I do this often
COPE11	0: I absolutely never do this; 1: I do this a little; 2: I do this occasionally; 3: I do this often
COPE12	0: I absolutely never do this; 1: I do this a little; 2: I do this occasionally; 3: I do this often
COPE13	0: I absolutely never do this; 1: I do this a little; 2: I do this occasionally; 3: I do this often
COPE14	0: I absolutely never do this; 1: I do this a little; 2: I do this occasionally; 3: I do this often
COPE15	0: I absolutely never do this; 1: I do this a little; 2: I do this occasionally; 3: I do this often
COPE16	0: I absolutely never do this; 1: I do this a little; 2: I do this occasionally; 3: I do this often
COPE17	0: I absolutely never do this; 1: I do this a little; 2: I do this occasionally; 3: I do this often
COPE18	0: I absolutely never do this; 1: I do this a little; 2: I do this occasionally; 3: I do this often
COPE19	0: I absolutely never do this; 1: I do this a little; 2: I do this occasionally; 3: I do this often
COPE20	0: I absolutely never do this; 1: I do this a little; 2: I do this occasionally; 3: I do this often
COPE21	0: I absolutely never do this; 1: I do this a little; 2: I do this occasionally; 3: I do this often
COPE22	0: I absolutely never do this; 1: I do this a little; 2: I do this occasionally; 3: I do this often
COPE23	0: I absolutely never do this; 1: I do this a little; 2: I do this occasionally; 3: I do this often
COPE24	0: I absolutely never do this; 1: I do this a little; 2: I do this occasionally; 3: I do this often
COPE25	0: I absolutely never do this; 1: I do this a little; 2: I do this occasionally; 3: I do this often
COPE26	0: I absolutely never do this; 1: I do this a little; 2: I do this occasionally; 3: I do this often
COPE27	0: I absolutely never do this; 1: I do this a little; 2: I do this occasionally; 3: I do this often
COPE28	0: I absolutely never do this; 1: I do this a little; 2: I do this occasionally; 3: I do this often
PFC (problem-focused coping)	points
EFC (emotion-focused coping)	points
AC (avoidance coping)	points
A1 (Somatic symptoms)	0: less than normal; 1: no more than usual; 2: rather more than usual; 3: much more than usual
A2 (Somatic symptoms)	0: less than normal; 1: no more than usual; 2: rather more than usual; 3: much more than usual
A3 (Somatic symptoms)	0: less than normal; 1: no more than usual; 2: rather more than usual; 3: much more than usual
A4 (Somatic symptoms)	0: less than normal; 1: no more than usual; 2: rather more than usual; 3: much more than usual
A5 (Somatic symptoms)	0: less than normal; 1: no more than usual; 2: rather more than usual; 3: much more than usual
A6 (Somatic symptoms)	0: less than normal; 1: no more than usual; 2: rather more than usual; 3: much more than usual
A7 (Somatic symptoms)	0: less than normal; 1: no more than usual; 2: rather more than usual; 3: much more than usual
B1 (Anxiety)	0: less than normal; 1: no more than usual; 2: rather more than usual; 3: much more than usual
B2 (Anxiety)	0: less than normal; 1: no more than usual; 2: rather more than usual; 3: much more than usual
B3 (Anxiety)	0: less than normal; 1: no more than usual; 2: rather more than usual; 3: much more than usual
B4 (Anxiety)	0: less than normal; 1: no more than usual; 2: rather more than usual; 3: much more than usual
B5 (Anxiety)	0: less than normal; 1: no more than usual; 2: rather more than usual; 3: much more than usual
B6 (Anxiety)	0: less than normal; 1: no more than usual; 2: rather more than usual; 3: much more than usual
B7 (Anxiety)	0: less than normal; 1: no more than usual; 2: rather more than usual; 3: much more than usual
C1 (Social dysfunction)	0: less than normal; 1: no more than usual; 2: rather more than usual; 3: much more than usual
C2 (Social dysfunction)	0: less than normal; 1: no more than usual; 2: rather more than usual; 3: much more than usual
C3 (Social dysfunction)	0: less than normal; 1: no more than usual; 2: rather more than usual; 3: much more than usual
C4 (Social dysfunction)	0: less than normal; 1: no more than usual; 2: rather more than usual; 3: much more than usual
C5 (Social dysfunction)	0: less than normal; 1: no more than usual; 2: rather more than usual; 3: much more than usual
C6 (Social dysfunction)	0: less than normal; 1: no more than usual; 2: rather more than usual; 3: much more than usual
C4 (Social dysfunction)	0: less than normal; 1: no more than usual; 2: rather more than usual; 3: much more than usual
D1 (Depression)	0: less than normal; 1: no more than usual; 2: rather more than usual; 3: much more than usual
D2 (Depression)	0: less than normal; 1: no more than usual; 2: rather more than usual; 3: much more than usual
D3 (Depression)	0: less than normal; 1: no more than usual; 2: rather more than usual; 3: much more than usual
D4 (Depression)	0: less than normal; 1: no more than usual; 2: rather more than usual; 3: much more than usual
D5 (Depression)	0: less than normal; 1: no more than usual; 2: rather more than usual; 3: much more than usual
D6 (Depression)	0: less than normal; 1: no more than usual; 2: rather more than usual; 3: much more than usual
D7 (Depression)	0: less than normal; 1: no more than usual; 2: rather more than usual; 3: much more than usual
A (total score of somatic symptoms)	points
B (total score of anxiety)	points
C (total score of social dysfunction)	points
D (total score of depression)	points
Total GHQ (total score of General Health Questionnaire)	points
PSS1	0: Never; 1: Almost Never; 2: Sometimes; 3: Fairly Often; 4: Very Often
PSS2	0: Never; 1: Almost Never; 2: Sometimes; 3: Fairly Often; 4: Very Often
PSS3	0: Never; 1: Almost Never; 2: Sometimes; 3: Fairly Often; 4: Very Often
PSS4	0: Never; 1: Almost Never; 2: Sometimes; 3: Fairly Often; 4: Very Often
PSS5	0: Never; 1: Almost Never; 2: Sometimes; 3: Fairly Often; 4: Very Often
PSS6	0: Never; 1: Almost Never; 2: Sometimes; 3: Fairly Often; 4: Very Often
PSS7	0: Never; 1: Almost Never; 2: Sometimes; 3: Fairly Often; 4: Very Often
PSS8	0: Never; 1: Almost Never; 2: Sometimes; 3: Fairly Often; 4: Very Often
PSS9	0: Never; 1: Almost Never; 2: Sometimes; 3: Fairly Often; 4: Very Often
PSS10	0: Never; 1: Almost Never; 2: Sometimes; 3: Fairly Often; 4: Very Often
PSS11	0: Never; 1: Almost Never; 2: Sometimes; 3: Fairly Often; 4: Very Often
PSS12	0: Never; 1: Almost Never; 2: Sometimes; 3: Fairly Often; 4: Very Often
PSS13	0: Never; 1: Almost Never; 2: Sometimes; 3: Fairly Often; 4: Very Often
PSS14	0: Never; 1: Almost Never; 2: Sometimes; 3: Fairly Often; 4: Very Often
TOTAL PSS (total score of Perceived Stress Scale)	points
FONTR1	1: Totally disagree; 2: Disagree; 3: Neither agree nor disagree; 4: Agree; 5: Totally agree
FONTR2	1: Totally disagree; 2: Disagree; 3: Neither agree nor disagree; 4: Agree; 5: Totally agree
FONTR3	1: Totally disagree; 2: Disagree; 3: Neither agree nor disagree; 4: Agree; 5: Totally agree
FONTR4	1: Totally disagree; 2: Disagree; 3: Neither agree nor disagree; 4: Agree; 5: Totally agree
FONTR5	1: Totally disagree; 2: Disagree; 3: Neither agree nor disagree; 4: Agree; 5: Totally agree
FONTR6	1: Totally disagree; 2: Disagree; 3: Neither agree nor disagree; 4: Agree; 5: Totally agree
FONTR7	1: Totally disagree; 2: Disagree; 3: Neither agree nor disagree; 4: Agree; 5: Totally agree
FONTR8	1: Totally disagree; 2: Disagree; 3: Neither agree nor disagree; 4: Agree; 5: Totally agree
FONTR9	1: Totally disagree; 2: Disagree; 3: Neither agree nor disagree; 4: Agree; 5: Totally agree
FONTR10	1: Totally disagree; 2: Disagree; 3: Neither agree nor disagree; 4: Agree; 5: Totally agree
FONTR11	1: Totally disagree; 2: Disagree; 3: Neither agree nor disagree; 4: Agree; 5: Totally agree
FONTR12	1: Totally disagree; 2: Disagree; 3: Neither agree nor disagree; 4: Agree; 5: Totally agree
FONTR13	1: Totally disagree; 2: Disagree; 3: Neither agree nor disagree; 4: Agree; 5: Totally agree
FONTR14	1: Totally disagree; 2: Disagree; 3: Neither agree nor disagree; 4: Agree; 5: Totally agree
FONTR15	1: Totally disagree; 2: Disagree; 3: Neither agree nor disagree; 4: Agree; 5: Totally agree
FONTR16	1: Totally disagree; 2: Disagree; 3: Neither agree nor disagree; 4: Agree; 5: Totally agree
FONTR17	1: Totally disagree; 2: Disagree; 3: Neither agree nor disagree; 4: Agree; 5: Totally agree
FONTR18	1: Totally disagree; 2: Disagree; 3: Neither agree nor disagree; 4: Agree; 5: Totally agree
FONTR19	1: Totally disagree; 2: Disagree; 3: Neither agree nor disagree; 4: Agree; 5: Totally agree
FONTR20	1: Totally disagree; 2: Disagree; 3: Neither agree nor disagree; 4: Agree; 5: Totally agree
FONTR21	1: Totally disagree; 2: Disagree; 3: Neither agree nor disagree; 4: Agree; 5: Totally agree
FONTR22	1: Totally disagree; 2: Disagree; 3: Neither agree nor disagree; 4: Agree; 5: Totally agree
FONTR23	1: Totally disagree; 2: Disagree; 3: Neither agree nor disagree; 4: Agree; 5: Totally agree
FONTR24	1: Totally disagree; 2: Disagree; 3: Neither agree nor disagree; 4: Agree; 5: Totally agree
FRQ (total score of Font-Roja Questionnaire)	points
